# Supplementary material for: Trophism and Homeostasis of Liver Sinusoidal Endothelial Graft Cells during Preservation, with and without Hypothermic Oxygenated Perfusion
Source: Biology (Basel). 2022 Sep 8;11(9):1329. doi: 10.3390/biology11091329 (PMC9495341; doi:10.3390/biology11091329)
Supplement: Supplementary file 1 [file biology-11-01329-s001.zip]

Archive with 1 entries (1 files):
- biology-1849908-supplementary.pdf
